# Supplementary material for: Design and Synthesis of Thionated Levofloxacin: Insights into a New Generation of Quinolones with Potential Therapeutic and Analytical Applications
Source: Curr Issues Mol Biol. 2022 Oct 3;44(10):4626–38. doi: 10.3390/cimb44100316 (PMC9600924; doi:10.3390/cimb44100316)
Supplement: Supplementary file 1 [file cimb-44-00316-s001.zip]

Archive with 1 entries (1 files):
- cimb-1909752-supplementary.pdf
